# Supplementary material for: A Bibliometric Analysis of the Literature on Irisin from 2012–2021
Source: Int J Environ Res Public Health. 2022 May 18;19(10):6153. doi: 10.3390/ijerph19106153 (PMC9141152; doi:10.3390/ijerph19106153)
Supplement: Supplementary file 1 [file ijerph-19-06153-s001.zip]

Archive with 1 entries (1 files):
- ijerph-1691032-supplementary.pdf
